# Supplementary material for: Toward Omics-Scale Quantitative Mass Spectrometry Imaging of Lipids in Brain Tissue Using a Multiclass Internal Standard Mixture
Source: Anal Chem. 2023 Dec 11;95(51):18719–30. doi: 10.1021/acs.analchem.3c02724 (PMC11372745; doi:10.1021/acs.analchem.3c02724)
Supplement: Supplementary file 2 — ac3c02724_si_002.xlsx [file ac3c02724_si_002.xlsx]

## Sheet: Negative Mode
Theoretical [M-H]-	Measured [M-H]-	Formula	Sum Composition	Species Level ID	Polarity	Normalisation m/z	Error ppm
647.466	647.466	C35H69O8P	32	PA 32:0	Negative	666.51	0.308897
671.466	671.466	C37H69O8P	34.02	PA 34:2	Negative	666.51	0
673.481	673.481	C37H71O8P	34.01	PA 34:1	Negative	666.51	0
695.466	695.466	C39H69O8P	36.04	PA 36:4	Negative	666.51	0.287577
697.481	697.481	C39H71O8P	36.03	PA 36:3	Negative	666.51	-0.716865
699.497	699.497	C39H73O8P	36.02	PA 36:2	Negative	666.51	0.14296
701.513	701.513	C39H75O8P	36.01	PA 36:1	Negative	666.51	0
721.481	721.482	C41H71O8P	38.05	PA 38:5	Negative	666.51	0.277207
723.497	723.497	C41H73O8P	38.04	PA 38:4	Negative	666.51	0
725.513	725.513	C41H75O8P	38.03	PA 38:3	Negative	666.51	0
727.528	727.528	C41H77O8P	38.02	PA 38:2	Negative	666.51	0.137452
729.544	729.544	C41H79O8P	38.01	PA 38:1	Negative	666.51	-0.548288
747.497	747.497	C43H73O8P	40.06	PA 40:6	Negative	666.51	0.13378
749.513	749.513	C43H75O8P	40.05	PA 40:5	Negative	666.51	0.13342
716.524	716.524	C39H76NO8P	34.01	PE 34:1	Negative	709.552	0.139563
718.539	718.539	C39H78NO8P	34	PE 34:0	Negative	709.552	0.278343
738.508	738.508	C41H74NO8P	36.04	PE 36:4	Negative	709.552	0.270816
742.539	742.539	C41H78NO8P	36.02	PE 36:2	Negative	709.552	0.134673
744.555	744.555	C41H80NO8P	36.01	PE 36:1	Negative	709.552	-0.134308
746.571	746.57	C41H82NO8P	36	PE 36:0	Negative	709.552	-0.803675
762.508	762.508	C43H74NO8P	38.06	PE 38:6	Negative	709.552	0
764.524	764.524	C43H76NO8P	38.05	PE 38:5	Negative	709.552	-0.1308
766.539	766.539	C43H78NO8P	38.04	PE 38:4	Negative	709.552	-0.130456
768.555	768.555	C43H80NO8P	38.03	PE 38:3	Negative	709.552	-0.260229
770.571	770.57	C43H82NO8P	38.02	PE 38:2	Negative	709.552	-0.259548
772.586	772.586	C43H84NO8P	38.01	PE 38:1	Negative	709.552	-0.129435
788.524	788.524	C45H76NO8P	40.07	PE 40:7	Negative	709.552	0.126819
790.539	790.539	C45H78NO8P	40.06	PE 40:6	Negative	709.552	-0.126496
792.555	792.555	C45H80NO8P	40.05	PE 40:5	Negative	709.552	-0.126174
794.571	794.57	C45H82NO8P	40.04	PE 40:4	Negative	709.552	-0.251708
818.571	818.571	C47H82NO8P	42.06	PE 42:6	Negative	709.552	0
834.508	834.51	C49H74NO8P	44.12	PE 44:12	Negative	709.552	2.87595
838.539	838.539	C49H78NO8P	44.1	PE 44:10	Negative	709.552	0.357765
700.529	700.529	C39H76NO7P	34.02	PE O-34:2	Negative	709.552	-0.142749
722.513	722.513	C41H74NO7P	36.05	PE O-36:5	Negative	709.552	0
726.544	726.544	C41H78NO7P	36.03	PE O-36:3	Negative	709.552	0
728.56	728.56	C41H80NO7P	36.02	PE O-36:2	Negative	709.552	-0.274514
746.513	746.513	C43H74NO7P	38.07	PE O-38:7	Negative	709.552	0.133956
748.529	748.529	C43H76NO7P	38.06	PE O-38:6	Negative	709.552	-0.267191
750.544	750.544	C43H78NO7P	38.05	PE O-38:5	Negative	709.552	-0.266473
752.56	752.56	C43H80NO7P	38.04	PE O-38:4	Negative	709.552	0
754.576	754.575	C43H82NO7P	38.03	PE O-38:3	Negative	709.552	-0.26505
756.591	756.591	C43H84NO7P	38.02	PE O-38:2	Negative	709.552	-0.528687
772.529	772.529	C45H76NO7P	40.08	PE O-40:8	Negative	709.552	-0.129445
774.544	774.544	C45H78NO7P	40.07	PE O-40:7	Negative	709.552	-0.129108
776.56	776.56	C45H80NO7P	40.06	PE O-40:6	Negative	709.552	-0.257546
778.576	778.576	C45H82NO7P	40.05	PE O-40:5	Negative	709.552	-0.12844
464.315	464.314	C23H48NO6P	18.01	LPE O-18:1	Negative	471.325	-0.646114
480.31	480.31	C23H48NO7P	18	LPE 18:0	Negative	471.325	0.208199
524.278	524.279	C27H44NO7P	22.06	LPE 22:6	Negative	471.325	0.381477
769.503	769.503	C42H75O10P	36.04	PG 36:4	Negative	740.547	0.779725
777.565	777.563	C42H83O10P	36	PG 36:0	Negative	740.547	-2.31492
797.534	797.534	C44H79O10P	38.04	PG 38:4	Negative	740.547	-0.125387
865.503	865.502	C50H75O10P	44.12	PG 44:12	Negative	740.547	-0.11554
809.519	809.518	C41H79O13P	32	PI 32:0	Negative	828.562	-0.617651
833.519	833.517	C43H79O13P	34.02	PI 34:2	Negative	828.562	-1.7996
837.55	837.549	C43H83O13P	34	PI 34:0	Negative	828.562	-0.955167
855.503	855.503	C45H77O13P	36.05	PI 36:5	Negative	828.562	-0.11689
857.519	857.518	C45H79O13P	36.04	PI 36:4	Negative	828.562	-0.466462
861.55	861.549	C45H83O13P	36.02	PI 36:2	Negative	828.562	-0.46428
863.566	863.565	C45H85O13P	36.01	PI 36:1	Negative	828.562	-0.231598
879.503	879.502	C47H77O13P	38.07	PI 38:7	Negative	828.562	-1.02331
881.519	881.519	C47H79O13P	38.06	PI 38:6	Negative	828.562	-0.113441
883.534	883.534	C47H81O13P	38.05	PI 38:5	Negative	828.562	-0.113182
885.55	885.549	C47H83O13P	38.04	PI 38:4	Negative	828.562	-0.451697
887.566	887.565	C47H85O13P	38.03	PI 38:3	Negative	828.562	-0.676006
907.534	907.534	C49H81O13P	40.07	PI 40:7	Negative	828.562	-0.440755
909.55	909.549	C49H83O13P	40.06	PI 40:6	Negative	828.562	-0.879556
911.566	911.564	C49H85O13P	40.05	PI 40:5	Negative	828.562	-1.09701
913.581	913.581	C49H87O13P	40.04	PI 40:4	Negative	828.562	-0.547297
760.513	760.513	C40H76NO10P	34.01	PS 34:1	Negative	751.529	0
786.529	786.529	C42H78NO10P	36.02	PS 36:2	Negative	751.529	-0.254282
788.545	788.544	C42H80NO10P	36.01	PS 36:1	Negative	751.529	-0.253632
808.513	808.512	C44H76NO10P	38.05	PS 38:5	Negative	751.529	-2.22631
810.529	810.528	C44H78NO10P	38.04	PS 38:4	Negative	751.529	-0.863633
816.576	816.576	C44H84NO10P	38.01	PS 38:1	Negative	751.529	-0.48985
832.513	832.513	C46H76NO10P	40.07	PS 40:7	Negative	751.529	-0.240236
834.529	834.529	C46H78NO10P	40.06	PS 40:6	Negative	751.529	-0.239656
836.545	836.545	C46H80NO10P	40.05	PS 40:5	Negative	751.529	0.358618
838.56	838.56	C46H82NO10P	40.04	PS 40:4	Negative	751.529	-0.238504
856.513	856.511	C48H76NO10P	42.09	PS 42:9	Negative	751.529	-2.91881
878.498	878.498	C50H74NO10P	44.12	PS 44:12	Negative	751.529	0
882.529	882.53	C50H78NO10P	44.1	PS 44:10	Negative	751.529	1.0198
806.546	806.545	C42H81NO11S	36.01	SHexCer 36:1;O2	Negative	722.452	-0.371957
822.541	822.541	C42H81NO12S	36.01	SHexCer 36:1;O3	Negative	722.452	-0.121575
834.577	834.578	C44H85NO11S	38.01	SHexCer 38:1;O2	Negative	722.452	0.838748
850.572	850.572	C44H85NO12S	38.01	SHexCer 38:1;O3	Negative	722.452	-0.470272
862.608	862.608	C46H89NO11S	40.01	SHexCer 40:1;O2	Negative	722.452	-0.46371
878.603	878.603	C46H89NO12S	40.01	SHexCer 40:1;O3	Negative	722.452	-0.113817
888.624	888.623	C48H91NO11S	42.02	SHexCer 42:2;O2	Negative	722.452	-0.900268
890.64	890.638	C48H93NO11S	42.01	SHexCer 42:1;O2	Negative	722.452	-1.79646
904.619	904.618	C48H91NO12S	42.02	SHexCer 42:2;O3	Negative	722.452	-0.88435
906.635	906.634	C48H93NO12S	42.01	SHexCer 42:1;O3	Negative	722.452	-1.21328

## Sheet: Positive Mode
Theoretical	Measured	Formula	Sum Composition	Species Level ID	Adduct	Polarity	Normalisation m/z	ppm Error
690.507	690.506	C37H72NO8P	32.1	PE 32:1	[M+H]+	Positive	711.566	-0.724106
692.523	692.522	C37H74NO8P	32	PE 32:0	[M+H]+	Positive	711.566	-0.288799
716.523	716.522	C39H74NO8P	34.2	PE 34:2	[M+H]+	Positive	711.566	-0.418689
718.538	718.538	C39H76NO8P	34.1	PE 34:1	[M+H]+	Positive	711.566	0
720.554	720.554	C39H78NO8P	34	PE 34:0	[M+H]+	Positive	711.566	-0.138782
736.491	736.491	C41H70NO8P	36.6	PE 36:6	[M+H]+	Positive	711.566	-0.135779
738.507	738.507	C41H72NO8P	36.5	PE 36:5	[M+H]+	Positive	711.566	-0.135408
740.523	740.522	C41H74NO8P	36.4	PE 36:4	[M+H]+	Positive	711.566	-0.13504
742.538	742.538	C41H76NO8P	36.3	PE 36:3	[M+H]+	Positive	711.566	-0.538693
744.554	744.554	C41H78NO8P	36.2	PE 36:2	[M+H]+	Positive	711.566	0.134309
746.569	746.569	C41H80NO8P	36.1	PE 36:1	[M+H]+	Positive	711.566	0
748.585	748.585	C41H82NO8P	36	PE 36:0	[M+H]+	Positive	711.566	-0.267171
762.507	762.506	C43H72NO8P	38.7	PE 38:7	[M+H]+	Positive	711.566	-0.393439
764.523	764.523	C43H74NO8P	38.6	PE 38:6	[M+H]+	Positive	711.566	0
766.538	766.538	C43H76NO8P	38.5	PE 38:5	[M+H]+	Positive	711.566	-0.521827
768.554	768.553	C43H78NO8P	38.4	PE 38:4	[M+H]+	Positive	711.566	-0.390344
772.585	772.585	C43H82NO8P	38.2	PE 38:2	[M+H]+	Positive	711.566	-0.388307
774.601	774.601	C43H84NO8P	38.1	PE 38:1	[M+H]+	Positive	711.566	-0.258198
788.523	788.522	C45H74NO8P	40.8	PE 40:8	[M+H]+	Positive	711.566	-1.01456
790.538	790.538	C45H76NO8P	40.7	PE 40:7	[M+H]+	Positive	711.566	0
792.554	792.554	C45H78NO8P	40.6	PE 40:6	[M+H]+	Positive	711.566	-0.252349
794.569	794.569	C45H80NO8P	40.5	PE 40:5	[M+H]+	Positive	711.566	-1.00683
796.585	796.585	C45H82NO8P	40.4	PE 40:4	[M+H]+	Positive	711.566	-0.251072
798.601	798.6	C45H84NO8P	40.3	PE 40:3	[M+H]+	Positive	711.566	-0.375657
800.616	800.617	C45H86NO8P	40.2	PE 40:2	[M+H]+	Positive	711.566	0.499615
802.632	802.632	C45H88NO8P	40.1	PE 40:1	[M+H]+	Positive	711.566	-0.12459
816.554	816.553	C47H78NO8P	42.8	PE 42:8	[M+H]+	Positive	711.566	-1.22466
822.601	822.601	C47H84NO8P	42.5	PE 42:5	[M+H]+	Positive	711.566	0.121566
836.523	836.523	C49H74NO8P	44.12	PE 44:12	[M+H]+	Positive	711.566	0.47817
844.585	844.585	C49H82NO8P	44.8	PE 44:08	[M+H]+	Positive	711.566	0.118401
674.512	674.512	C37H72NO7P	32.2	PE O-32:2	[M+H]+	Positive	711.566	-0.296511
676.528	676.527	C37H74NO7P	32.1	PE O-32:1	[M+H]+	Positive	711.566	-0.443441
700.528	700.528	C39H74NO7P	34.3	PE O-34:3	[M+H]+	Positive	711.566	-0.14275
702.543	702.543	C39H76NO7P	34.2	PE O-34:2	[M+H]+	Positive	711.566	0
704.559	704.559	C39H78NO7P	34.1	PE O-34:1	[M+H]+	Positive	711.566	-0.141933
724.528	724.527	C41H74NO7P	36.5	PE O-36:5	[M+H]+	Positive	711.566	-0.276042
726.543	726.543	C41H76NO7P	36.4	PE O-36:4	[M+H]+	Positive	711.566	-0.137638
728.559	728.559	C41H78NO7P	36.3	PE O-36:3	[M+H]+	Positive	711.566	0
730.574	730.574	C41H80NO7P	36.2	PE O-36:2	[M+H]+	Positive	711.566	-0.136879
732.59	732.59	C41H82NO7P	36.1	PE O-36:1	[M+H]+	Positive	711.566	-0.273004
748.528	748.528	C43H74NO7P	38.7	PE O-38:7	[M+H]+	Positive	711.566	0
750.543	750.543	C43H76NO7P	38.6	PE O-38:6	[M+H]+	Positive	711.566	-0.399711
752.559	752.559	C43H78NO7P	38.5	PE O-38:5	[M+H]+	Positive	711.566	-0.39864
754.574	754.574	C43H80NO7P	38.4	PE O-38:4	[M+H]+	Positive	711.566	-0.26505
756.59	756.59	C43H82NO7P	38.3	PE O-38:3	[M+H]+	Positive	711.566	-0.132172
758.606	758.606	C43H84NO7P	38.2	PE O-38:2	[M+H]+	Positive	711.566	-0.131821
760.621	760.621	C43H86NO7P	38.1	PE O-38:1	[M+H]+	Positive	711.566	-0.657357
774.543	774.543	C45H76NO7P	40.8	PE O-40:8	[M+H]+	Positive	711.566	-0.387325
776.559	776.559	C45H78NO7P	40.7	PE O-40:7	[M+H]+	Positive	711.566	-0.257546
778.574	778.574	C45H80NO7P	40.6	PE O-40:6	[M+H]+	Positive	711.566	-0.12844
780.59	780.59	C45H82NO7P	40.5	PE O-40:5	[M+H]+	Positive	711.566	-0.384325
782.606	782.606	C45H84NO7P	40.4	PE O-40:4	[M+H]+	Positive	711.566	-0.383335
784.621	784.621	C45H86NO7P	40.3	PE O-40:3	[M+H]+	Positive	711.566	-0.12745
786.637	786.637	C45H88NO7P	40.2	PE O-40:2	[M+H]+	Positive	711.566	0
804.59	804.59	C47H82NO7P	42.7	PE O-42:7	[M+H]+	Positive	711.566	-0.745721
806.606	806.605	C47H84NO7P	42.6	PE O-42:6	[M+H]+	Positive	711.566	-0.495905
808.621	808.621	C47H86NO7P	42.5	PE O-42:5	[M+H]+	Positive	711.566	-0.494669
812.653	812.653	C47H90NO7P	42.3	PE O-42:3	[M+H]+	Positive	711.566	0
814.668	814.668	C47H92NO7P	42.2	PE O-42:2	[M+H]+	Positive	711.566	-0.368248
818.7	818.699	C47H96NO7P	42	PE O-42:0	[M+H]+	Positive	711.566	-1.34359
454.293	454.293	C21H44NO7P	16	LPE 16:0	[M+H]+	Positive	473.34	-0.660367
478.293	478.292	C23H44NO7P	18.2	LPE 18:2	[M+H]+	Positive	473.34	-0.836308
480.308	480.308	C23H46NO7P	18.1	LPE 18:1	[M+H]+	Positive	473.34	-1.041
482.324	482.324	C23H48NO7P	18	LPE 18:0	[M+H]+	Positive	473.34	-0.829318
502.293	502.292	C25H44NO7P	20.4	LPE 20:4	[M+H]+	Positive	473.34	-0.995435
506.324	506.324	C25H48NO7P	20.2	LPE 20:2	[M+H]+	Positive	473.34	-0.98751
508.34	508.339	C25H50NO7P	20.1	LPE 20:1	[M+H]+	Positive	473.34	-1.37703
510.355	510.355	C25H52NO7P	20	LPE 20:0	[M+H]+	Positive	473.34	-0.979709
526.293	526.292	C27H44NO7P	22.6	LPE 22:6	[M+H]+	Positive	473.34	-0.950041
528.308	528.308	C27H46NO7P	22.5	LPE 22:5	[M+H]+	Positive	473.34	-1.1357
530.324	530.323	C27H48NO7P	22.4	LPE 22:4	[M+H]+	Positive	473.34	-1.13138
536.371	536.37	C27H54NO7P	22.1	LPE 22:1	[M+H]+	Positive	473.34	-1.11863
438.298	438.297	C21H44NO6P	16.1	LPE O-16:1	[M+H]+	Positive	473.34	-1.14078
466.329	466.329	C23H48NO6P	18.1	LPE O-18:1	[M+H]+	Positive	473.34	-1.0722
494.361	494.36	C25H52NO6P	20.1	LPE O-20:1	[M+H]+	Positive	473.34	-1.21369
706.538	706.538	C38H76NO8P	30	PC 30:0	[M+H]+	Positive	753.613	0
730.538	730.538	C40H76NO8P	32.2	PC 32:2	[M+H]+	Positive	753.613	0
732.554	732.554	C40H78NO8P	32.1	PC 32:1	[M+H]+	Positive	753.613	0
734.569	734.569	C40H80NO8P	32	PC 32:0	[M+H]+	Positive	753.613	0
758.569	758.569	C42H80NO8P	34.2	PC 34:2	[M+H]+	Positive	753.613	0.131827
760.585	760.585	C42H82NO8P	34.1	PC 34:1	[M+H]+	Positive	753.613	0
762.601	762.6	C42H84NO8P	34	PC 34:0	[M+H]+	Positive	753.613	-0.393391
786.601	786.601	C44H84NO8P	36.2	PC 36:2	[M+H]+	Positive	753.613	0
788.616	788.616	C44H86NO8P	36.1	PC 36:1	[M+H]+	Positive	753.613	-0.126804
790.632	790.632	C44H88NO8P	36	PC 36:0	[M+H]+	Positive	753.613	0.252962
800.52	800.52	C44H76NO8P	36.6	PC 36:6	[M+Na]+	Positive	775.595	0.124919
804.551	804.551	C44H80NO8P	36.4	PC 36:4	[M+Na]+	Positive	775.595	-0.124293
806.567	806.569	C44H82NO8P	36.3	PC 36:3	[M+Na]+	Positive	775.595	2.35566
814.632	814.631	C46H88NO8P	38.2	PC 38:2	[M+H]+	Positive	753.613	-1.22755
816.648	816.647	C46H90NO8P	38.1	PC 38:1	[M+H]+	Positive	753.613	-0.367355
822.504	822.504	C46H74NO8P	38.9	PC 38:9	[M+Na]+	Positive	775.595	0
824.52	824.52	C46H76NO8P	38.8	PC 38:8	[M+Na]+	Positive	775.595	-0.485131
826.536	826.536	C46H78NO8P	38.7	PC 38:7	[M+Na]+	Positive	775.595	0
828.551	828.551	C46H80NO8P	38.6	PC 38:6	[M+Na]+	Positive	775.595	-0.241385
830.567	830.567	C46H82NO8P	38.5	PC 38:5	[M+Na]+	Positive	775.595	0.240799
832.583	832.583	C46H84NO8P	38.4	PC 38:4	[M+Na]+	Positive	775.595	0.360325
834.601	834.6	C46H86NO8P	38.3	PC 38:3	[M+Na]+	Positive	775.595	-0.599089
842.663	842.663	C48H92NO8P	40.2	PC 40:2	[M+H]+	Positive	753.613	-0.8307
844.679	844.678	C48H94NO8P	40.1	PC 40:1	[M+H]+	Positive	753.613	-0.947105
852.551	852.55	C48H80NO8P	40.8	PC 40:8	[M+Na]+	Positive	775.595	-1.99401
854.567	854.567	C48H82NO8P	40.7	PC 40:7	[M+Na]+	Positive	775.595	-0.234037
856.583	856.582	C48H84NO8P	40.6	PC 40:6	[M+Na]+	Positive	775.595	-0.350229
858.598	858.598	C48H86NO8P	40.5	PC 40:5	[M+Na]+	Positive	775.595	0.232938
860.614	860.614	C48H88NO8P	40.4	PC 40:4	[M+Na]+	Positive	775.595	0.116196
870.695	870.694	C50H96NO8P	42.2	PC 42:2	[M+H]+	Positive	753.613	-0.344552
872.71	872.71	C50H98NO8P	42.1	PC 42:1	[M+H]+	Positive	753.613	-0.229171
716.559	716.559	C40H78NO7P	32.2	PC O-32:2	[M+H]+	Positive	753.613	-0.139556
718.574	718.574	C40H80NO7P	32.1	PC O-32:1	[M+H]+	Positive	753.613	-0.278329
720.59	720.59	C40H82NO7P	32	PC O-32:0	[M+H]+	Positive	753.613	-0.27755
742.574	742.574	C42H80NO7P	34.3	PC O-34:3	[M+H]+	Positive	753.613	-0.134667
744.59	744.59	C42H82NO7P	34.2	PC O-34:2	[M+H]+	Positive	753.613	-0.134302
746.606	746.605	C42H84NO7P	34.1	PC O-34:1	[M+H]+	Positive	753.613	-0.803637
766.574	766.574	C44H80NO7P	36.5	PC O-36:5	[M+H]+	Positive	753.613	-0.652252
770.606	770.606	C44H84NO7P	36.3	PC O-36:3	[M+H]+	Positive	753.613	-0.389304
772.621	772.621	C44H86NO7P	36.2	PC O-36:2	[M+H]+	Positive	753.613	0
494.324	494.324	C24H48NO7P	16.1	LPC 16:1	[M+H]+	Positive	515.387	-0.809186
496.34	496.339	C24H50NO7P	16	LPC 16:0	[M+H]+	Positive	515.387	-1.00737
522.355	522.355	C24H50NO7P	18.1	LPC 18:1	[M+H]+	Positive	515.387	-0.765762
524.371	524.371	C24H50NO7P	18	LPC 18:0	[M+H]+	Positive	515.387	-0.953523
564.366	564.366	C28H54NO8P	20.1	LPC 20:1	[M+H]+	Positive	515.387	-0.70876
703.575	703.575	C39H79N2O6P	34.1	SM 34:1;O2	[M+H]+	Positive	738.647	-0.142131
729.591	729.59	C41H81N2O6P	36.2	SM 36:2;O2	[M+H]+	Positive	738.647	-0.137063
731.606	731.606	C41H83N2O6P	36.1	SM 36:1;O2	[M+H]+	Positive	738.647	-0.136686
759.637	759.637	C43H87N2O6P	38.1	SM 38:1;O2	[M+H]+	Positive	738.647	-0.131642
785.653	785.653	C45H89N2O6P	40.2	SM 40:2;O2	[M+H]+	Positive	738.647	-0.509131
787.669	787.669	C45H91N2O6P	40.1	SM 40:1;O2	[M+H]+	Positive	738.647	-0.126957
811.669	811.669	C47H91N2O6P	42.3	SM 42:3;O2	[M+H]+	Positive	738.647	0.985624
813.684	813.684	C47H93N2O6P	42.2	SM 42:2;O2	[M+H]+	Positive	738.647	-0.491591
815.7	815.7	C47H95N2O6P	42.1	SM 42:1;O2	[M+H]+	Positive	738.647	-0.490376
890.656	890.656	C48H91NO13	36.1	Hex2Cer 36:1;O2	[M+H]+	Positive	855.653	0.112277
918.688	918.688	C50H95NO13	36.2	Hex2Cer 38:1;O2	[M+H]+	Positive	855.653	0.217702
948.735	948.737	C52H101NO13	40	Hex2Cer 40:0;O2	[M+H]+	Positive	855.653	2.10807
976.766	976.768	C54H105NO13	42	Hex2Cer 42:0;O2	[M+H]+	Positive	855.653	2.25233
700.572	700.572	C40H77NO8	34.1	HexCer 34:1;O2	[M+H]+	Positive	714.588	-0.14274
726.588	726.588	C42H79NO8	36.2	HexCer 36:2;O2	[M+H]+	Positive	714.588	-0.13763
728.604	728.603	C42H81NO8	36.1	HexCer 36:1;O2	[M+H]+	Positive	714.588	-0.411747
744.598	744.598	C42H81NO9	36.1	HexCer 36:1:O3	[M+H]+	Positive	714.588	-0.268601
756.635	756.635	C44H85NO8	38.1	HexCer 38:1;O2	[M+H]+	Positive	714.588	-0.396492
770.614	770.614	C44H83NO9	38.2	HexCer 38:2;O3	[M+H]+	Positive	714.588	-0.7786
772.63	772.63	C44H85NO9	38.1	HexCer 38:1;O3	[M+H]+	Positive	714.588	-0.258856
782.65	782.65	C46H87NO8	40.2	HexCer 40:2;O2	[M+H]+	Positive	714.588	-0.255542
784.666	784.666	C46H89NO8	40.1	HexCer 40:1;O2	[M+H]+	Positive	714.588	-0.127443
786.682	786.682	C46H91NO8	40	HexCer 40:0;O2	[M+H]+	Positive	714.588	0
798.645	798.644	C46H87NO9	40.2	HexCer 40:2;O3	[M+H]+	Positive	714.588	-1.87818
800.661	800.661	C46H89NO9	40.1	HexCer 40:1;O3	[M+H]+	Positive	714.588	-0.499587
810.682	810.681	C48H91NO8	42.2	HexCer 42:2;O2	[M+H]+	Positive	714.588	-0.493412
812.697	812.697	C48H93NO8	42.1	HexCer 42:1;O2	[M+H]+	Positive	714.588	-0.984376
814.713	814.712	C48H95NO8	42	HexCer 42:0;O2	[M+H]+	Positive	714.588	-0.981941
826.677	826.676	C48H91NO9	42.2	HexCer 42:2;O3	[M+H]+	Positive	714.588	-0.362899
828.692	828.692	C48H93NO9	42.1	HexCer 42:1;O3	[M+H]+	Positive	714.588	-0.724032
838.713	838.712	C50H95NO8	44.2	HexCer 44:2;O2	[M+H]+	Positive	714.588	-0.715382
840.729	840.728	C50H97NO8	44.1	HexCer 44:1;O2	[M+H]+	Positive	714.588	-0.594722
564.535	564.534	C36H69NO3	36.2	Cer 36:2;O2	[M+H]+	Positive	573.595	-0.885685
566.551	566.55	C36H71NO3	36.1	Cer 36:1;O2	[M+H]+	Positive	573.595	-0.882534
594.582	594.582	C38H75NO3	38.1	Cer 38:1;O2	[M+H]+	Positive	573.595	-0.672742
620.598	620.597	C40H77NO3	40.2	Cer 40:2;O2	[M+H]+	Positive	573.595	-0.483405
622.613	622.613	C40H79NO3	40.1	Cer 40:1;O2	[M+H]+	Positive	573.595	-0.642453
638.608	638.608	C40H79NO4	40.1	Cer 40:1;O3	[M+H]+	Positive	573.595	-0.469772
640.624	640.624	C40H81NO4	40	Cer 40:0;O3	[M+H]+	Positive	573.595	-0.312196
648.629	648.629	C42H81NO3	42.2	Cer 42:2;O2	[M+H]+	Positive	573.595	-0.308343
650.645	650.644	C42H83NO3	42.1	Cer 42:1;O2	[M+H]+	Positive	573.595	-0.461081
664.624	664.624	C42H81NO4	42.2	Cer 42:2;O3	[M+H]+	Positive	573.595	-0.300922
666.639	666.639	C42H83NO4	42.1	Cer 42:1;O3	[M+H]+	Positive	573.595	-0.280511
